# Supplementary material for: Combined abnormal muscle activity and pain-related factors affect disability in patients with chronic low back pain: An association rule analysis
Source: PLoS One. 2020 Dec 17;15(12):e0244111. doi: 10.1371/journal.pone.0244111 (PMC7746291; doi:10.1371/journal.pone.0244111)
Supplement: S1 File — (XLSX) [file pone.0244111.s001.xlsx]

## Sheet: Sheet1
no	NRSintensity	NRSintensity group	SFMPQ-2	SFMPQ-2 group	NRSfear	NRSfear group	PCS-4	PCS-4 group	PSEQ-2	PSEQ-2 group	HADSanxiety	HADSanxiety group	HADSdepression	HADSdepression group	TSK-11	TSK-11 group	FreBAQ	FreBAQ group	CSI-9	CSI-9 group	RMDQ	RMDQ group	FRR	FRR group	Variability	Variability group
1	2	Low	22	Low	1	Low	3	Low	10	High	3	Low	6	High	16	High	11	High	10	Low	7	High	4.35355	Low	0.118501	Low
2	5	High	23	Low	3	Low	7	Low	9	High	2	Low	3	Low	10	Low	8	Low	13	Low	4	Low	10.011	High	0.122105	High
3	2	Low	2	Low	1	Low	6	Low	11	High	0	Low	3	Low	15	Low	3	Low	4	Low	0	Low	25.4224	High	0.294079	High
4	5	High	31	High	2	Low	6	Low	10	High	0	Low	7	High	7	Low	7	Low	13	Low	4	Low	21.9957	High	0.218659	High
5	3	Low	36	High	2	Low	7	Low	8	Low	5	High	2	Low	15	Low	15	High	17	High	7	High	5.79488	Low	0.172293	High
6	5	High	9	Low	0	Low	3	Low	12	High	0	Low	0	Low	21	High	9	Low	9	Low	9	High	4.33106	Low	0.124447	High
7	1	Low	0	Low	1	Low	0	Low	12	High	1	Low	9	High	14	Low	10	High	2	Low	10	High	7.57193	Low	0.112128	Low
8	3	Low	10	Low	2	Low	8	High	6	Low	7	High	4	Low	13	Low	10	High	17	High	6	Low	5.07399	Low	0.10836	Low
9	3	Low	15	Low	3	Low	5	Low	10	High	4	Low	10	High	5	Low	7	Low	12	Low	5	Low	7.93196	Low	0.148889	High
10	4	Low	32	High	3	Low	6	Low	6	Low	4	Low	7	High	9	Low	11	High	10	Low	10	High	4.59007	Low	0.144613	High
11	7	High	94	High	0	Low	5	Low	8	Low	3	Low	2	Low	7	Low	10	High	7	Low	1	Low	25.9798	High	0.181079	High
12	4	Low	24	High	5	High	5	Low	8	Low	4	Low	4	Low	7	Low	5	Low	8	Low	0	Low	10.3655	High	0.11941	Low
13	8	High	16	Low	3	Low	8	High	6	Low	5	High	5	Low	14	Low	15	High	15	High	4	Low	15.7139	High	0.101987	Low
14	4	Low	42	High	5	High	7	Low	8	Low	6	High	8	High	16	High	9	Low	12	Low	6	Low	13.8079	High	0.1009	Low
15	7	High	32	High	10	High	9	High	6	Low	3	Low	5	Low	17	High	5	Low	14	High	8	High	45.4137	High	0.299355	High
16	5	High	77	High	4	High	9	High	8	Low	10	High	7	High	21	High	22	High	26	High	3	Low	15.7915	High	0.19783	High
17	4	Low	37	High	6	High	8	High	9	High	8	High	6	High	13	Low	10	High	21	High	8	High	9.71919	High	0.0940048	Low
18	2	Low	2	Low	3	Low	7	Low	6	Low	0	Low	5	Low	7	Low	0	Low	8	Low	3	Low	10.8885	High	0.19154	High
19	8	High	49	High	7	High	11	High	2	Low	16	High	15	High	30	High	25	High	34	High	20	High	4.96903	Low	0.0657526	Low
20	3	Low	18	Low	7	High	5	Low	4	Low	6	High	12	High	15	Low	3	Low	11	Low	11	High	5.35892	Low	0.0925418	Low
21	3	Low	14	Low	3	Low	8	High	8	Low	4	Low	4	Low	16	High	3	Low	13	Low	5	Low	21.2946	High	0.208388	High
22	6	High	42	High	5	High	9	High	9	High	10	High	11	High	21	High	20	High	20	High	10	High	4.35355	Low	0.0795818	Low
23	4	Low	10	Low	3	Low	9	High	12	High	8	High	2	Low	15	Low	6	Low	16	High	3	Low	4.48235	Low	0.0240868	Low
24	6	High	42	High	5	High	9	High	9	High	10	High	11	High	21	High	20	High	20	High	10	High	4.92537	Low	0.0678246	Low
